# Supplementary material for: Considering Glucagon-like Peptide-1 Receptor Agonists (GLP-1RAs) for Weight Loss: Insights from a Pragmatic Mixed-Methods Study of Patient Beliefs and Barriers
Source: Healthcare (Basel). 2026 Jan 12;14(2):186. doi: 10.3390/healthcare14020186 (PMC12841317; doi:10.3390/healthcare14020186)
Supplement: Supplementary file 1 [file healthcare-14-00186-s001.zip]

Archive with 1 entries (1 files):
- healthcare-4017551-supplementary.pdf
